# Supplementary material for: Phytoplankton dynamics in relation to seasonal variability and upwelling and relaxation patterns at the mouth of Ria de Aveiro (West Iberian Margin) over a four-year period
Source: PLoS One. 2017 May 4;12(5):e0177237. doi: 10.1371/journal.pone.0177237 (PMC5417713; doi:10.1371/journal.pone.0177237)
Supplement: S2 Table — Species with less than 0.01% of the total abundance were discarded. (XLS) [file pone.0177237.s004.xls]

## Sheet: Plan1
	Winter	%CUM	Spring	%CUM	Summer	%CUM	Autumn	%CUM
	2004
			Pseudo-nitzschia spp (Bac)	37.6571	Leptocylindrus danicus(Bac)	16.2942	Syracosphaera pulchra(Hap)	31.4814
			small Dinoflagellates (Din)	55.9264	Syracosphaera pulchra(Hap)	31.1815	Leptocylindrus danicus(Bac)	47.4684
			very small Chaetocerosspp (Bac)	62.9296	Thalassiosira spp (Bac)	43.8606	small Dinoflagellates (Din)	58.147
			Chaetoceros spp (Bac)	69.0437	small Chaetoceros spp (Bac)	54.8179	Emiliania huxleyi(Hap)	65.8414
			Scrippsiella cf. trochoidea(Din)	72.6326	Pseudo-nitzschia spp (Bac)	62.8554	small Gephyrocapsa spp (Hap)	72.2414
			Emiliania huxleyi(Hap)	76.185	small Dinoflagellates (Din)	70.725	Pseudo-nitzschia spp (Bac)	74.3929			Pseudo-nitzchia spp< 5micra= Pseudo-nitzschia sp A
			Prorocentrum minimum(Din)	78.8239	Thalassionema nitzschioides(Bac)	76.0619	centric diatoms (Bac)	76.5387			Pseudo-nitzchia spp> 5micra= Pseudo-nitzschia sp B
			centric diatoms < 5 µm (Bac)	81.1583	Scrippsiella cf. trochoidea(Bac)	80.6015	Thalassiosira spp (Bac)	78.5306			Pinuladas 40X= pinuladas <5 micra
							Diplopsalis (Din)	80.4794
	2005
	very small Chaetoceros spp (Bac)	14.0657	Leptocylindrus danicus(Bac)	48.7887	Leptocylindrus danicus(Bac)	22.1824	Emiliania huxleyi(Hap)	36.9226
	Guinardia cf. delicatula(Bac)	24.3055	Chaetoceros spp (Bac)	58.6064	Pseudo nitzschia spp (Bac)	42.1853	Gephyrocapsa spp (Hap)	55.2812
	Thalassiosira spp (Bac)	32.766	Chaetoceros costatum(Bac)	67.8414	Emiliania huxleyi(Hap)	61.0955	Pseudo nitzschia spp (Bac)	62.3807
	Emiliania huxleyi (Hap)	40.8538	small Dinoflagellates (Din)	75.5676	unarmoured Dinoflagellates (Din)	68.74	centric diatom < 5 µm (Bac)	66.6306
	Lauderia annulata(Bac)	48.8712	Prorocentrum minimum (Din)	78.6738	Gephyrocapsa spp (Hap)	75.1473	small Chaetoceros spp (Bac)	70.0667
	small Chaetoceros spp (Bac)	55.3203	Thalassiosira spp (Bac)	81.7086	Dinophysis acuta(Din)	79.1621	pennate diatom <5µm (Bac)	73.2862
	Chaetoceros spp (Bac)	60.3207			Thalassiosira spp (Bac)	82.293	Ceratium fusus (Din)	76.2894
	Pseudo-nitzschia spp (Bac)	65.0819					Dinophysis acuta(Din)	78.9171
	Cylindrotheca closterium(Bac)	69.1821					very small Chaetoceros spp (Bac)	81.2462
	small Dinoflagellates (Din)	72.8743
	small Gephyrocapsa spp (Hap)	76.5666
	centric diatoms < 5 µm (Bac)	79.7313
	Chaetoceros socialis(Bac)	82.2913
	2006
	Emiliania huxleyi(Hap)	27.6968	Leptocylindrus danicus(Bac)	60.3158	Emiliania huxleyi(Hap)	22.7297	Emiliania huxleyi(Hap)	22.4028
	Skeletonema spp (Bac)	41.8815	Pseudo-nitzschia spp (Bac)	66.7169	Chaetoceros pseudocurvisetus(Bac)	33.7212	Gephyrocapsa spp (Hap)	32.6257
	Gephyrocapsa spp (Hap)	49.5661	Cerataulina pelagica(Bac)	71.6223	Gephyrocapsa spp (Hap)	44.2169	Leptocylindrus danicus(Bac)	42.8228
	Chaetoceros spp (Bac)	54.5932	Bacteriastrum spp (Bac)	76.0257	Leptocylindrus danicus(Bac)	53.2484	Chaetoceros pseudocurvisetus(Bac)	50.5627
	Detonula pumila (Bac)	59.4473	small Dinoflagellates (Din)	79.1562	small unarmoured Dinoflagellates (Din)	58.058	small unarmoured Dinoflagellates (Bac)	54.2227
	Paralia sulcata(Bac)	63.4626	Gephyrocapsa spp (Hap)	82.269	Pseudo-nitzschia sp A (Bac)	62.6355	Pseudo-nitzschia sp A (Bac)	57.5723
	Scrippsiella cf. trochoidea(Din)	67.4266			Proboscia alata(Bac)	65.5683	Prorocentrum rostratum(Hap)	60.7847
	Thalassiosira 10-20µm (Bac)	70.6157			Pseudo-nitzschia sp B (Bac)	68.4953	Cylindrotheca closterium(Bac)	63.9593
	Corethron criophilum(Bac)	73.7024			Chaetoceros socialis(Bac)	71.2524	pennate diatom <5µm (Bac)	66.6071
	Leptocylindrus danicus(Bac)	76.6546			small armoured Dinoflagellates (Din)	73.8042	centric diatom < 5 µm (Bac)	68.7484
	Chaetoceros socialis(Bac)	78.7871			Chaetoceros affine(Bac)	76.226	Pseudo-nitzschia sp B (Bac)	70.8768
	Cylindrotheca closterium (Bac)	80.8876			Cylindrotheca closterium(Bac)	78.6348	Proboscia alata(Bac)	72.9388
					Gyrodinium fusiforme(Din)	80.6814	Chaetoceros socialis(Bac)	74.9038
							small armoured Dinoflagellates (Din)	76.8194
							Chaetoceros affine(Bac)	78.666
							Gyrodinium fusiforme(Din)	80.3431
	2007
	Emiliania huxleyi(Hap)	30.9563	Prorocentrum minimum(Din)	34.4808	Leptocylindrus danicus(Bac)	39.8362	Gephyrocapsa spp (Hap)	14.2708
	Pennate diatoms <5µm (Bac)	38.0137	Leptocylindrus danicus(Bac)	56.6863	Pseudo-nitzschia sp A (Bac)	58.3607	Emiliania huxleyi(Hap)	26.5768
	Gephyrocapsa spp (Hap)	44.1087	Guinardia cf. striata(Bac)	66.6065	small pennate diatom (Bac)	67.946	Centric diatoms < 5 µm (Bac)	37.2799
	small Skeletonema spp (Bac)	50.2037	Emiliania huxleyi(Hap)	70.4828	Emiliania huxleyi(Hap)	77.5031	very small Chaetoceros spp (Bac)	46.6407
	Cylindrotheca closterium(Bac)	56.0678	Gephyrocapsa spp (Hap)	73.7881	Detonula pumila(Bac)	84.0951	small unarmoured Dinoflagellates (Din)	55.7885
	Pennate diatoms (Bac)	61.7586	Detonula pumila(Bac)	76.9882			pennate diatom <5µm (Din)	62.7687
	Paralia sulcata(Bac)	66.2047	Chaetoceros affine(Bac)	79.8451			Centric diatoms (Bac)	67.2775
	very small Chaetoceros spp (Bac)	70.0542	Guinardia cf. Delicatula(Bac)	81.8795			Pennate diatoms (Bac)	71.2609
	centric diatoms < 5 µm (Bac)	72.7809					Leptocylindrus danicus(Bac)	75.0685
	Centric diatoms (Bac)	75.4948					Scrippsiella cf. trochoidea(Din)	77.4966
	Pediastrum spp <5µm (Chl)	78.0611					Gymnodinium catenatum(Din)	79.8399
	Guinardia cf. Delicatula(Bac)	80.0629					Pseudo-nitzschia sp A (Din)	81.9102
